# Supplementary material for: Light-induced engagement of microglia to focally remodel synapses in the adult brain
Source: eLife. 2020 Aug 18;9:e58435. doi: 10.7554/eLife.58435 (PMC7470825; doi:10.7554/eLife.58435)
Supplement: Source code 1. [file elife-58435-code1.txt.zip]

Archive with 1 entries (1 files):
- Rstats.txt
